# Supplementary material for: Ecological and genetic basis of metapopulation persistence of the Glanville fritillary butterfly in fragmented landscapes
Source: Nat Commun. 2017 Feb 17;8:14504. doi: 10.1038/ncomms14504 (PMC5321745; doi:10.1038/ncomms14504)
Supplement: Supplementary Data 1 — Data for the 125 patch networks. [file ncomms14504-s2.xlsx]

## Sheet: Sheet1
	Supplementary Data 1: Data for the 125 patch networks.
	M = Missing data
	Network ID	Metapopulation capacity λM	Number of patches	Pooled patch area (ha)	Area of convex hull of network (ha)	Average fraction of occupied patches p	Average metapopulation size pλ	Number of larval groups with sample of the SNP pgi:c.331A>C	Number of individual larvae genotyped for pgi:c.331A>C	Pooled frequency of AC and CC for pgi:c.331A>C	Frequency of C allele for pgi:c.331A>C
	1	10.56	137	26.43	1269.06	0.12	0.36	13	18	0.42	0.29
	2	9.64	141	37.71	2182.33	0.19	0.42	45	57	0.22	0.12
	3	5.64	48	9.95	598.26	0.16	0.5	19	29	0.37	0.21
	4	8.83	45	25	976.93	0.12	0.14	6	9	0.42	0.32
	5	6.97	44	10.47	1038.52	0.12	0.4	3	3	0.33	0.17
	6	9.94	104	14.36	928.37	0.14	0.61	12	20	0.63	0.47
	7	1.78	54	3.34	592.37	0	0	11	18	0.18	0.09
	8	5.99	62	21.03	1664.55	0.07	0.14	11	15	0.41	0.23
	9	6.6	73	10	1102.89	0.29	0.59	M	M	M	M
	10	14.32	112	26.47	1913.55	0.34	0.75	64	74	0.45	0.26
	11	2.14	27	2.46	284.53	0.11	0.21	46	127	0.44	0.26
	12	3.85	51	10.81	962.81	0	0	1	2	0	0
	13	6.65	162	14.02	1412.04	0.07	0.17	35	53	0.39	0.22
	14	10.33	37	19.23	1014.94	0.12	0.2	15	20	0.3	0.15
	15	3.77	25	5.54	297.91	0.02	0.03	M	M	M	M
	16	2.9	29	5.11	395.21	0.11	0.36	168	382	0.6	0.36
	17	13.27	160	23.16	1281.85	0.06	0.25	5	5	0.6	0.3
	18	3.66	38	6.86	558.72	0.22	0.49	24	37	0.44	0.28
	19	0.09	7	0.83	181.33	0	0	M	M	M	M
	20	1.08	14	1.11	110.2	0	0	M	M	M	M
	21	1.25	45	1.73	344.76	0	0	M	M	M	M
	22	8.14	105	28.09	1509.3	0.1	0.37	40	47	0.28	0.14
	23	7.18	69	12.44	775.64	0.36	0.69	54	69	0.53	0.28
	24	1.37	18	2.11	162.59	0	0	M	M	M	M
	25	6.78	80	14.41	1230.15	0.03	0.11	M	M	M	M
	26	4.54	40	5.36	724.75	0.28	0.55	15	18	0.73	0.43
	27	0.09	4	0.08	21.92	0	0	M	M	M	M
	28	1.17	12	2.41	267.59	0.01	0.03	1	2	1	0.75
	29	4.95	68	9.38	740.81	0.07	0.28	4	8	0.13	0.06
	30	1.09	27	2.58	340.77	0	0	M	M	M	M
	31	7.73	57	11.15	1088.02	0.36	0.7	715	1693	0.43	0.25
	32	1.71	34	3.38	527.71	0.04	0.15	2	2	1	0.75
	33	0.63	11	0.29	24.33	0.07	0.06	13	35	0.76	0.41
	34	11.8	77	21.24	1531.33	0.37	0.73	307	619	0.49	0.3
	35	4.23	40	4.06	447.23	0.15	0.38	6	10	0	0
	36	7.36	85	8.02	502.93	0.18	0.4	96	152	0.54	0.32
	37	0.4	15	0.68	154.78	0	0	M	M	M	M
	38	1.08	17	1.73	213.88	0.03	0.11	M	M	M	M
	39	5.74	63	37.92	1105.47	0.02	0.07	M	M	M	M
	41	2.54	39	10.18	1228.87	0.02	0.1	M	M	M	M
	42	2.67	11	2.56	259.28	0.12	0.19	1	2	0.5	0.5
	44	6.11	49	9.06	663	0.31	0.58	159	326	0.65	0.43
	45	10.47	32	9.76	560.25	0.52	0.77	29	38	0.52	0.32
	46	0.4	11	0.57	193.57	0	0	M	M	M	M
	47	11.51	39	12.33	487.45	0.32	0.78	48	67	0.55	0.34
	48	3.92	42	3.93	346.4	0	0.06	M	M	M	M
	49	1.1	7	1.24	174.96	0.07	0.17	1	1	1	0.5
	50	1.49	17	1.81	213.04	0.07	0.16	3	3	0	0
	51	3.57	31	4.3	446.1	0.03	0.2	M	M	M	M
	52	2.16	34	3.44	238.94	0	0	M	M	M	M
	53	7.44	47	10.03	738.76	0.25	0.61	17	26	0.63	0.43
	54	1.23	19	5.68	683.88	0.14	0.33	14	20	0.5	0.25
	55	5.33	91	13.92	825.3	0.08	0.35	6	8	0.28	0.19
	56	1.03	16	1.99	318.26	0.35	0.68	14	16	0.14	0.07
	57	1.18	16	2.61	287.46	0.04	0.09	1	2	0.5	0.5
	58	12.51	58	11.73	564.66	0.33	0.6	42	57	0.55	0.3
	59	2.76	12	2.18	140.84	0.27	0.38	4	5	0.5	0.25
	61	1.07	17	2.45	280.22	0.1	0.11	10	11	0.15	0.08
	62	0.31	10	1.02	177.68	0.02	0.02	M	M	M	M
	63	0.28	11	0.36	40.28	0	0	M	M	M	M
	64	1.04	15	1.1	126	0.03	0.2	M	M	M	M
	65	13.21	123	34.03	1364.45	0.19	0.36	827	2072	0.31	0.18
	66	12.84	69	17.1	797.64	0.46	0.83	114	147	0.61	0.39
	67	0.06	3	0.05	14.64	0	0	M	M	M	M
	68	1.02	19	2.1	218.84	0.02	0.09	M	M	M	M
	69	0.84	13	1.39	197.75	0.01	0.18	M	M	M	M
	70	17.79	83	13.57	632.33	0.42	0.73	105	126	0.34	0.18
	71	4.47	41	3.13	293.92	0.01	0.11	1	1	0	0
	72	3.4	29	4.95	599.1	0.02	0.04	3	4	0.17	0.08
	73	0.86	23	1.62	179.91	0	0	M	M	M	M
	74	19.76	173	40.68	1271.01	0.33	0.6	215	278	0.44	0.25
	75	8.93	83	12.68	652.31	0.37	0.64	464	1015	0.54	0.32
	76	3.7	33	3.72	244.28	0.03	0.13	7	8	0	0
	77	12.09	113	27.71	826.46	0.22	0.38	85	114	0.41	0.22
	78	4.33	32	3.96	272.81	0.22	0.38	15	17	0.5	0.32
	79	0.09	5	0.13	34.85	0	0	M	M	M	M
	80	5.07	23	3.14	56.65	0.02	0.01	M	M	M	M
	81	3.03	26	5.89	606.96	0.1	0.13	131	374	0.41	0.23
	82	5.49	56	12.46	551.02	0.2	0.37	299	736	0.32	0.17
	83	9.93	69	16.31	828.01	0.08	0.15	12	14	0.38	0.19
	84	2.75	29	2.07	178.16	0.01	0.01	M	M	M	M
	85	0.57	6	0.83	48.07	0.22	0.24	45	116	0.27	0.14
	86	0.02	2	0.08	2.75	0	0	M	M	M	M
	87	1.77	33	3.37	139.5	0	0	M	M	M	M
	88	0.07	3	0.04	1.15	0	0	M	M	M	M
	89	0.76	6	0.76	94.05	0.11	0.12	22	55	0.47	0.23
	90	0.14	3	0.26	22.5	0	0	M	M	M	M
	91	0.55	6	0.3	5.81	0.11	0.09	M	M	M	M
	92	3.32	20	4.86	299.6	0.37	0.62	696	1868	0.41	0.23
	93	3.5	14	1.62	115.72	0.02	0.05	M	M	M	M
	94	0.52	17	0.64	48.9	0.02	0.05	M	M	M	M
	95	1.06	19	1.3	135.42	0.01	0.01	M	M	M	M
	96	0.56	8	0.84	36.97	0	0	M	M	M	M
	97	5.42	31	10.37	343.63	0.15	0.2	4	7	0.75	0.5
	98	1.08	12	2.02	257.36	0.21	0.64	7	7	0.43	0.21
	99	3.34	16	4.1	104.44	0.02	0.13	M	M	M	M
	100	0.37	5	0.18	6.95	0.13	0.12	1	1	1	0.5
	101	3.32	34	2.56	82.34	0	0.02	1	2	1	1
	102	0.67	8	0.76	38.6	0	0	M	M	M	M
	103	1.46	20	5.32	181.91	0	0	M	M	M	M
	104	0.35	9	0.35	30.93	0	0	M	M	M	M
	105	1.45	5	1.07	58.83	0.17	0.2	M	M	M	M
	106	3.89	25	5.34	250.88	0.03	0.17	3	3	0.33	0.17
	107	6.01	39	7.15	217.08	0.06	0.15	3	4	0	0
	108	3.29	13	7.34	204.16	0.01	0.03	M	M	M	M
	109	1.66	10	1.13	72.74	0.41	0.78	12	17	0.69	0.39
	110	1.25	5	0.96	24.64	0.31	0.22	2	3	0.75	0.38
	111	0.82	16	1.28	42.82	0	0	M	M	M	M
	112	0.1	2	0.22	7.2	0	0	M	M	M	M
	113	0.93	13	3.09	142.49	0	0	M	M	M	M
	114	2.13	17	3.48	131.24	0.01	0.04	M	M	M	M
	115	0.25	2	0.06	0.45	0.13	0.13	M	M	M	M
	116	4.45	19	7.25	296.54	0.26	0.31	19	25	0.26	0.13
	119	0.53	5	0.29	7.05	0.12	0.43	M	M	M	M
	120	1.47	5	0.75	9.29	0.25	0.48	4	8	0.17	0.08
	121	0.55	6	0.68	36.54	0	0	M	M	M	M
	122	3.06	13	2.57	120.4	0.01	0.03	M	M	M	M
	123	1.32	8	1.7	54.48	0.05	0.07	12	27	0.61	0.37
	124	2.84	18	3.12	86.5	0.09	0.29	M	M	M	M
	125	1.73	6	0.69	4.55	0.58	0.71	M	M	M	M
	126	0.1	3	0.22	1.5	0	0	M	M	M	M
	128	0.43	4	0.58	7.27	0.15	0.04	1	2	0	0
	129	0	1	0.01	0.01	0	0	M	M	M	M
	130	0	1	0.54	1.13	0	0	M	M	M	M
	131	0	1	0.08	0.13	0	0	M	M	M	M
